# Supplementary material for: RecA and Specialized Error-Prone DNA Polymerases Are Not Required for Mutagenesis and Antibiotic Resistance Induced by Fluoroquinolones in Pseudomonas aeruginosa
Source: Antibiotics (Basel). 2022 Feb 28;11(3):325. doi: 10.3390/antibiotics11030325 (PMC8944484; doi:10.3390/antibiotics11030325)
Supplement: Supplementary file 1 [file antibiotics-11-00325-s001.zip]

Archive with 1 entries (1 files):
- antibiotics-1605351-supplementary.pdf
